# Supplementary material for: Self-Instruction Video Versus Face-to-Face Instruction of Pharmacy Students’ Skills in Blood Pressure Measurement
Source: Pharmacy (Basel). 2020 Nov 16;8(4):217. doi: 10.3390/pharmacy8040217 (PMC7711835; doi:10.3390/pharmacy8040217)
Supplement: Supplementary file 1 [file pharmacy-08-00217-s001.zip]

Archive with 2 entries (2 files):
- supplemental mateial 1.pdf
- supplemental material 2.pdf
